# Supplementary material for: SpaGene: A Deep Adversarial Framework for Spatial Gene Imputation
Source: Comput Struct Biotechnol J. 2026 May 15;35(1):0102. doi: 10.34133/csbj.0102 (PMC13176606; doi:10.34133/csbj.0102)
Supplement: Supplementary 1 — Figs. S1 to S5 Tables S1 to S11 [file csbj.0102.f1.zip]

Archive with 7 entries (7 files):
- Supplementary Fig1.pdf
- Supplementary Fig2.pdf
- Supplementary Fig3.pdf
- Supplementary Fig4.pdf
- Supplementary Fig5.pdf
- Supplementary Legends.docx
- Supplementary Table.xlsx
