# Supplementary material for: SpaGene: A Deep Adversarial Framework for Spatial Gene Imputation
Source: Comput Struct Biotechnol J. 2026 May 15;35(1):0102. doi: 10.34133/csbj.0102 (PMC13176606; doi:10.34133/csbj.0102)
Supplement: Supplementary 1 — Figs. S1 to S5 Tables S1 to S11 [file csbj.0102.f1.zip › Supplementary Table.xlsx]

## Sheet: Sheet0
Sheet No.	Index
Sheet1	Metric results for each of the methods across 8 datasets.
Sheet2	Significance results: FDR corrected p-value using paired t-test and Wilcoxon signed-rank test across 8 datasets.
Sheet3	SPARK-X SVG recovery AUPRC for each method.
Sheet4	Comparison of frozen two-stage training and end-to-end optimization on osmFISH_Zeisel and NanoString_GSE dataset pairs.
Sheet5	Summary of datasets used in this study.
Sheet6	Hyperparameter sensitivity results on MERFISH_Moffitt dataset pair.
Sheet7	Hyperparameter sensitivity results on NanoString_GSE dataset pair.
Sheet8	Loss sensitivity results on MERFISH_Moffitt dataset pair.
Sheet9	Loss sensitivity results on NanoString_GSE dataset pair.
Sheet10	Baseline method source repository and version.
Sheet11	Computational cost comparison on osmFISH_Zeisel and NanoString_GSE dataset pairs

## Sheet: Sheet1
			Average PCC
Source Dataset ST	Target Dataset SC	SpaGene	SpaGE	gimVI	Tangram	VISTA	spRefine	stDiff
MERFISH	Moffitt	0.381	0.345	0.242	0.273	0.244	0.119	0.215
NanoString	GSE	0.246	0.147	0.165	0.182	0.192	0.198	0.119
osmFISH	AllenSSp	0.269	0.206	0.252	0.162	0.227	0.159	0.251
osmFISH	AllenVISp	0.218	0.175	0.199	0.184	0.302	0.193	0.165
osmFISH	Zeisel	0.336	0.212	0.219	0.267	0.259	0.156	0.278
seqFISH	AllenVISp	0.321	0.215	0.202	0.242	0.219	0.246	0.244
STARmap	AllenVISp	0.205	0.139	0.18	0.179	0.164	0.157	0.133
Xenium_breast	GSE_breast	0.446	0.327	0.307	0.334	0.217	0.128	0.341
			Average SSIM
Source Dataset ST	Target Dataset SC	SpaGene	SpaGE	gimVI	Tangram	VISTA	spRefine	stDiff
MERFISH	Moffitt	0.458	0.448	0.389	0.391	0.345	0.217	0.364
NanoString	GSE	0.355	0.33	0.338	0.338	0.295	0.313	0.32
osmFISH	AllenSSp	0.414	0.298	0.368	0.229	0.35	0.319	0.313
osmFISH	AllenVISp	0.375	0.227	0.337	0.253	0.416	0.345	0.299
osmFISH	Zeisel	0.447	0.316	0.299	0.344	0.37	0.321	0.323
seqFISH	AllenVISp	0.4	0.302	0.321	0.349	0.294	0.311	0.344
STARmap	AllenVISp	0.321	0.291	0.302	0.301	0.245	0.222	0.263
Xenium breast	GSE_breast	0.45	0.505	0.467	0.501	0.34	0.256	0.455
			Average RMSE
Source Dataset ST	Target Dataset SC	SpaGene	SpaGE	gimVI	Tangram	VISTA	spRefine	stDiff
MERFISH	Moffitt	1.09	1.125	1.222	1.193	1.215	1.321	1.248
NanoString	GSE	1.219	1.301	1.287	1.274	1.266	1.259	1.325
osmFISH	AllenSSp	1.203	1.257	1.222	1.29	1.239	1.293	1.228
osmFISH	AllenVISp	1.245	1.282	1.257	1.273	1.18	1.267	1.289
osmFISH	Zeisel	1.137	1.246	1.241	1.201	1.211	1.293	1.2
seqFISH	AllenVISp	1.151	1.244	1.257	1.224	1.246	1.22	1.226
STARmap	AllenVISp	1.254	1.308	1.276	1.277	1.29	1.294	1.315
Xenium_breast	GSE_breast	1.033	1.147	1.163	1.14	1.243	1.315	1.151
			Average Wasserstein distance
Source Dataset ST	Target Dataset SC	SpaGene	SpaGE	gimVI	Tangram	VISTA	spRefine	stDiff
MERFISH	Moffitt	0.21	0.22	0.24	0.23	0.42	0.29	0.3
NanoString	GSE	0.3	0.28	0.31	0.29	0.41	0.4	0.29
osmFISH	AllenSSp	0.23	0.3	0.21	0.39	0.33	0.23	0.26
osmFISH	AllenVISp	0.23	0.4	0.27	0.36	0.24	0.24	0.26
osmFISH	Zeisel	0.22	0.26	0.3	0.25	0.33	0.27	0.42
seqFISH	AllenVISp	0.32	0.39	0.32	0.31	0.34	0.3	0.27
STARmap	AllenVISp	0.31	0.33	0.34	0.32	0.44	0.39	0.34
Xenium_breast	GSE_breast	0.23	0.23	0.28	0.22	0.39	0.49	0.25
			Average JS
Source Dataset ST	Target Dataset SC	SpaGene	SpaGE	gimVI	Tangram	VISTA	spRefine	stDiff
MERFISH	Moffitt	0.55	0.58	0.59	0.6	0.56	0.63	0.61
NanoString	GSE	0.64	0.68	0.67	0.66	0.65	0.64	0.7
osmFISH	AllenSSp	0.46	0.59	0.5	0.62	0.46	0.51	0.48
osmFISH	AllenVISp	0.48	0.64	0.51	0.59	0.44	0.49	0.51
osmFISH	Zeisel	0.42	0.57	0.55	0.52	0.43	0.51	0.45
seqFISH	AllenVISp	0.58	0.66	0.61	0.6	0.59	0.58	0.59
STARmap	AllenVISp	0.65	0.69	0.64	0.64	0.64	0.65	0.65
Xenium_breast	GSE_breast	0.57	0.62	0.64	0.64	0.65	0.67	0.61
		PCC, SSIM, RMSE, Wasserstein distance, JS results across 8 datasets.

## Sheet: Sheet2
SpaGene vs Method	Pearson t-test FDR p	Pearson Wilcoxon FDR p	SSIM t-test FDR p	SSIM Wilcoxon FDR p	RMSE t-test FDR p	RMSE Wilcoxon FDR p
SpaGE	0.000567	0.004688	0.020583	0.027344	0.000564	0.004688
gimVI	0.002744	0.004688	0.019303	0.017578	0.0033	0.004688
Tangram	0.000567	0.004688	0.020583	0.023438	0.000764	0.004688
VISTA	0.025232	0.039062	0.005059	0.015625	0.021135	0.027344
stDiff	0.001355	0.004688	0.004156	0.015625	0.001532	0.004688
spRefine	0.006333	0.004688	0.004156	0.015625	0.006208	0.004688
			Significance results: FDR corrected p-value using paired t-test and Wilcoxon signed-rank test across 8 datasets.

## Sheet: Sheet3
Source Dataset ST	Target Dataset SC	SpaGene	SpaGE	gimVI	Tangram	VISTA	spRefine	stDiff
MERFISH	Moffitt	0.9	0.89	0.89	0.89	0.8	0.81	0.83
NanoString	GSE	0.65	0.46	0.5	0.6	0.54	0.43	0.64
osmFISH	AllenSSp	0.98	0.98	0.96	0.93	0.9	0.8	0.93
osmFISH	AllenVISp	0.86	0.93	0.92	0.85	0.89	0.84	0.88
osmFISH	Zeisel	0.96	0.93	0.84	0.95	0.82	0.78	0.91
Xenium_breast	GSE_breast	0.98	0.97	0.98	0.98	0.98	0.97	0.98
			SPARK-X SVG recovery AUPRC for each method.

## Sheet: Sheet4
Dataset pair	Training strategy	PCC	RMSE	SSIM	Jensen-Shannon divergence	Wasserstein distance
osmFISH_Zeisel	Frozen	0.344 ± 0.0076	1.130 ± 0.0067	0.448 ± 0.0066	0.428 ± 0.0036	0.226 ± 0.0036
osmFISH_Zeisel	End-to-end	0.331 ± 0.0050	1.139 ± 0.0046	0.447 ± 0.0043	0.435 ± 0.0063	0.223 ± 0.0165
NanoString_GSE	Frozen	0.245 ± 0.0011	1.219 ± 0.0008	0.355 ± 0.0038	0.645 ± 0.0005	0.293 ± 0.0061
NanoString_GSE	End-to-end	0.214 ± 0.0020	1.245 ± 0.0015	0.288 ± 0.0009	0.646 ± 0.0009	0.392 ± 0.0080
Comparison of frozen two-stage training and end-to-end optimization on osmFISH_Zeisel and NanoString_GSE dataset pairs. Performance is reported as mean ± standard deviation across three random seeds.

## Sheet: Sheet5
ST	ST cells	ST genes	SC	SC cells	SC genes
MERFISH	64373	155	Moffitt	31299	27998
NanoString	91992	981	GSE	29634	50517
osmFISH	3405	33	AllenSSp	5577	45768
osmFISH	3405	33	AllenVISp	14249	34617
osmFISH	3405	33	Zeisel	1691	19972
seqFISH	913	9999	AllenVISp	14249	34617
STARmap	1549	1020	AllenVISp	14249	34617
Xenium_breast	167780	313	GSE_breast	22969	36601
		Summary of datasets used in this study.

## Sheet: Sheet6
Stage	latent ST	latent SC	Translator ST→SC	Translator SC→ST	Discriminator ST, SC	PCC	SSIM	RMSE
stage1_latent	128	512	[512, 512, 512, 1024, 1024]	[512, 256,256, 128,128]	[256, 128, 128, 64], [256, 128, 128, 64]	0.3752	0.4469	1.0962
stage1_latent	128	1024	[512, 512, 512, 1024, 1024]	[512, 256,256, 128,128]	[256, 128, 128, 64], [256, 128, 128, 64]	0.3665	0.4391	1.1033
stage1_latent	256	512	[512, 512, 512, 1024, 1024]	[512, 256,256, 128,128]	[256, 128, 128, 64], [256, 128, 128, 64]	0.3814	0.4577	1.0899
stage1_latent	256	1024	[512, 512, 512, 1024, 1024]	[512, 256,256, 128,128]	[256, 128, 128, 64], [256, 128, 128, 64]	0.3818	0.4558	1.0881
Stage	latent ST	latent SC	Translator ST→SC	Translator SC→ST	Discriminator ST, SC	PCC	SSIM	RMSE
stage2_trans	256	512	[512, 512, 512, 1024, 1024]	[512, 256, 256, 128]	[256, 128, 128, 64], [256, 128, 128, 64]	0.3836	0.4568	1.0881
stage2_trans	256	512	[256, 256, 512, 512]	[512, 256,256, 128,128]	[256, 128, 128, 64], [256, 128, 128, 64]	0.3826	0.45	1.0896
stage2_trans	256	512	[256, 256, 512, 512]	[512, 256, 256, 128]	[256, 128, 128, 64], [256, 128, 128, 64]	0.3781	0.446	1.0938
stage3_disc	256	512	[512, 512, 512, 1024, 1024]	[512, 256,256, 128,128]	[256, 256, 64], [256, 256, 64]	0.3821	0.4571	1.0891
stage3_disc	256	512	[512, 512, 512, 1024, 1024]	[512, 256,256, 128,128]	[256, 128, 64], [256,128,64]	0.3877	0.4605	1.0899
				Hyperparameter sensitivity results on MERFISH_Moffitt dataset pair.

## Sheet: Sheet7
Stage	latent ST	latent SC	Translator ST→SC	Translator SC→ST	Discriminator ST, SC	PCC	SSIM	RMSE
stage1_latent	128	512	[512, 512, 512, 1024, 1024]	[512, 256,256, 128,128]	[256, 128, 128, 64], [256, 128, 128, 64]	0.2454	0.3533	1.2193
stage1_latent	128	1024	[512, 512, 512, 1024, 1024]	[512, 256,256, 128,128]	[256, 128, 128, 64], [256, 128, 128, 64]	0.2433	0.349	1.221
stage1_latent	256	512	[512, 512, 512, 1024, 1024]	[512, 256,256, 128,128]	[256, 128, 128, 64], [256, 128, 128, 64]	0.2461	0.355	1.2187
stage1_latent	256	1024	[512, 512, 512, 1024, 1024]	[512, 256,256, 128,128]	[256, 128, 128, 64], [256, 128, 128, 64]	0.2455	0.3528	1.2193
Stage	latent ST	latent SC	Translator ST→SC	Translator SC→ST	Discriminator ST, SC	PCC	SSIM	RMSE
stage2_trans	256	512	[512, 512, 512, 1024, 1024]	[512, 256, 256, 128]	[256, 128, 128, 64], [256, 128, 128, 64]	0.246	0.355	1.2187
stage2_trans	256	512	[256, 256, 512, 512]	[512, 256,256, 128,128]	[256, 128, 128, 64], [256, 128, 128, 64]	0.2427	0.3483	1.2215
stage2_trans	256	512	[256, 256, 512, 512]	[512, 256, 256, 128]	[256, 128, 128, 64], [256, 128, 128, 64]	0.2421	0.357	1.222
stage3_disc	256	512	[512, 512, 512, 1024, 1024]	[512, 256,256, 128,128]	[256, 256, 64], [256, 256, 64]	0.2447	0.3552	1.2192
stage3_disc	256	512	[512, 512, 512, 1024, 1024]	[512, 256,256, 128,128]	[256, 128, 64], [256,128,64]	0.2441	0.3543	1.2202
				Hyperparameter sensitivity results on NanoString_GSE dataset pair.

## Sheet: Sheet8
Setting	λ_adv	λ_cyc	λ_id	PCC	SSIM	RMSE
Base	0.1	1	1	0.3814	0.4577	1.0899
λ_adv = 0.02	0.02	1	1	0.3725	0.4455	1.098
λ_adv = 0.05	0.05	1	1	0.3746	0.4478	1.0959
λ_adv = 0.2	0.2	1	1	0.3839	0.4607	1.0868
λ_adv = 0.5	0.5	1	1	0.3784	0.4494	1.0917
λ_cyc = 0	0.1	0	1	0.3573	0.404	1.145
λ_cyc = 0.2	0.1	0.2	1	0.3844	0.4586	1.0867
λ_cyc = 0.5	0.1	0.5	1	0.385	0.4605	1.086
λ_cyc = 2.0	0.1	2	1	0.3786	0.4496	1.0926
λ_cyc = 5.0	0.1	5	1	0.3824	0.4575	1.0888
λ_id = 0	0.1	1	0	0.1212	0.2737	1.3175
λ_id = 0.2	0.1	1	0.2	0.3735	0.4579	1.0968
λ_id = 0.5	0.1	1	0.5	0.3812	0.4586	1.09
λ_id = 2.0	0.1	1	2	0.3727	0.4464	1.0977
λ_id = 5.0	0.1	1	5	0.3695	0.4367	1.1008
		Loss sensitivity results on MERFISH_Moffitt dataset pair.

## Sheet: Sheet9
Setting	λ_adv	λ_cyc	λ_id	PCC	SSIM	RMSE
Base	0.1	1	1	0.2461	0.355	1.2187
λ_adv = 0.02	0.02	1	1	0.2459	0.3485	1.219
λ_adv = 0.05	0.05	1	1	0.2432	0.3499	1.2213
λ_adv = 0.2	0.2	1	1	0.2444	0.3514	1.2202
λ_adv = 0.5	0.5	1	1	0.239	0.3487	1.2251
λ_cyc = 0	0.1	0	1	0.212	0.3321	1.2405
λ_cyc = 0.2	0.1	0.2	1	0.2462	0.3521	1.2189
λ_cyc = 0.5	0.1	0.5	1	0.2464	0.3515	1.2185
λ_cyc = 2.0	0.1	2	1	0.2415	0.3556	1.2226
λ_cyc = 5.0	0.1	5	1	0.2408	0.3562	1.2228
λ_id = 0	0.1	1	0	0.1513	0.2816	1.3211
λ_id = 0.2	0.1	1	0.2	0.229	0.3482	1.2331
λ_id = 0.5	0.1	1	0.5	0.2415	0.3536	1.2225
λ_id = 2.0	0.1	1	2	0.2448	0.3489	1.2199
λ_id = 5.0	0.1	1	5	0.2445	0.3298	1.2202
		Loss sensitivity results on NanoString_GSE dataset pair.

[truncated: 2 more sheets: Sheet10, Sheet11]
